# Supplementary material for: Whole genome sequencing of experimental hybrids supports meiosis-like sexual recombination in Leishmania
Source: PLoS Genet. 2019 May 15;15(5):e1008042. doi: 10.1371/journal.pgen.1008042 (PMC6519804; doi:10.1371/journal.pgen.1008042)
Supplement: S1 Table — (XLSX) [file pgen.1008042.s001.xlsx]

## Sheet: LmFV1xLv39 hybrids
Somies
	LmjF.01	LmjF.02	LmjF.03	LmjF.04	LmjF.05	LmjF.06	LmjF.07	LmjF.08	LmjF.09	LmjF.10	LmjF.11	LmjF.12	LmjF.13	LmjF.14	LmjF.15	LmjF.16	LmjF.17	LmjF.18	LmjF.19	LmjF.20	LmjF.21	LmjF.22	LmjF.23	LmjF.24	LmjF.25	LmjF.26	LmjF.27	LmjF.28	LmjF.29	LmjF.30	LmjF.31	LmjF.32	LmjF.33	LmjF.34	LmjF.35	LmjF.36
FV1_SAT	2.33606	1.95688	2.10494	2.03126	2.93871	2.12336	2.06333	1.93649	2.07547	2.00201	2.02502	1.95215	2.05263	1.99231	2.05136	2.04681	2.03118	1.94959	1.96093	2.00177	2.04513	1.95392	3.04972	2.02853	1.98334	2.0041	1.94315	2.00401	1.93925	1.96448	4.76266	1.94239	1.90226	1.88121	1.83153	1.88315
1_10_B12	2.32665	1.78494	2.02623	1.98469	2.90096	2.0712	1.92312	1.92231	2.08032	2.01603	1.99026	1.94895	1.96798	2.00031	2.02324	2.02515	2.04519	1.94744	1.92589	2.06425	2.03324	2.03536	3.00764	2.01819	2.00115	1.97467	1.9562	2.02203	1.96504	1.98604	5.86887	2.00561	2.12453	1.93777	1.92366	1.94236
1_10_D9	2.27891	1.80499	2.02302	1.97727	2.86748	2.0361	1.9204	1.90034	2.03015	1.99958	1.97063	1.94018	1.97818	2.00628	2.02456	1.99832	2.00549	1.95343	2.47562	1.98604	2.01466	2.05052	1.99364	2.00469	2.01655	1.97345	1.9911	2.00364	1.95004	1.98784	4.83549	1.9644	1.97039	1.92801	1.90238	1.93285
1_16_A1	2.34711	1.86152	2.13179	2.00775	2.96073	2.12535	1.97471	1.96173	2.03696	2.01426	2.01078	1.95688	1.96896	1.97626	2.07576	1.98965	2.00846	1.89747	1.87822	1.97364	2.01373	2.83501	1.97645	2.04696	1.9452	1.95122	1.90135	1.95775	1.87334	1.94624	3.75851	1.90703	1.85154	1.84409	1.91215	1.81711
4_3_A12	2.18431	1.79931	1.94838	1.95245	1.90102	2.00126	1.97381	1.86504	1.99454	1.99887	1.98897	1.89637	1.97694	1.99879	1.99594	1.99039	2.00284	1.97766	1.93137	1.97012	2.00549	1.98043	3.01285	1.99375	1.9939	1.99564	1.96762	2.00831	1.96563	1.97843	3.88688	1.97965	2.91598	1.92327	1.90171	1.94282
4_3_G12	2.17543	1.75429	2.00572	1.98644	1.93941	2.0808	1.92137	1.86385	2.02917	1.98257	1.9703	1.91428	1.93887	1.98637	2.05146	2.0087	2.05183	1.97719	1.89533	2.00041	2.01087	1.99524	2.98056	1.99821	1.98151	1.95036	1.95063	1.99144	1.95252	2.01264	3.96444	1.9542	2.88605	1.9123	1.88457	1.92507
4_7_A3	2.23982	1.80797	1.97316	1.94668	1.89894	2.02101	1.97082	1.86116	1.97229	1.97698	1.97115	1.90412	1.97216	1.97307	1.98771	1.94713	1.97441	1.97547	1.89428	2.0913	1.97666	2.0041	2.96183	1.96957	1.95869	1.96332	1.93815	1.96629	1.93543	2.38951	3.84561	1.92928	1.90898	1.89315	1.89544	2.81073
5_12_D9	2.29944	1.8032	2.06959	1.97273	2.90653	2.12186	1.91887	1.91888	2.03232	1.98498	1.9694	1.93332	1.96079	1.99541	2.07354	1.9868	2.0112	1.91612	2.6914	1.98061	2.01083	2.06943	1.98797	1.99862	1.97249	1.92688	1.95712	1.98173	1.92995	1.95488	4.76571	1.93708	1.9288	1.91557	1.87852	1.89763
5_12_F11	2.25664	1.8146	2.02873	2.02925	2.90994	2.06311	1.99454	1.90192	2.03169	2.02838	2.0044	1.92107	2.00147	2.02119	2.05348	2.02833	2.02946	1.96528	1.94511	2.00488	2.0389	2.04822	2.02906	2.02856	2.04012	1.9905	1.98332	2.03696	1.97819	2.00355	4.88301	1.97173	1.96256	1.93002	1.91678	1.94707
5_22_A10	2.33683	1.88694	2.05001	2.03479	2.91826	2.08757	2.03405	1.92118	2.11617	2.05669	2.03938	1.95785	2.07973	2.02501	2.04561	2.08621	2.04447	1.96246	1.95554	2.01394	2.04378	2.05985	2.07979	2.03511	2.01251	1.7328	1.97043	2.01651	1.96168	2.00202	4.82434	1.9561	1.95951	1.90273	1.89268	1.91982
6_14_F9	2.80892	2.30654	2.66892	2.34755	3.44461	2.5375	2.18271	2.13243	2.17866	1.96363	1.83954	3.00962	2.02672	1.90056	2.18714	2.07166	2.09302	1.74999	1.83064	1.91733	2.03368	1.93044	2.68677	1.99967	1.92266	1.95852	1.69594	1.73786	1.64181	1.61197	4.6661	1.6334	1.61224	1.52329	1.46053	1.48491
FL13D8	3.00408	2.18085	2.53755	2.06233	2.071	2.27922	2.01624	1.98878	2.11361	2.12833	2.17446	1.91621	2.13297	2.02498	2.05743	1.93902	1.99526	1.9481	1.87483	1.98214	2.04056	2.06727	2.93852	1.98963	1.91833	1.89033	1.81023	1.84449	1.82558	1.76844	5.21075	1.72045	1.72562	1.72876	1.65224	1.66166
FL13E3	2.38264	1.96718	2.20119	2.02616	2.40669	2.1793	2.02944	1.9614	2.04622	2.01953	1.97838	1.94052	2.0372	1.99452	2.10373	1.98967	2.00737	1.89562	1.84928	2.34503	2.02212	2.01425	2.92567	1.98265	1.937	1.9419	1.90855	1.91065	1.86387	1.8551	5.22582	1.82901	1.97787	1.82106	1.7757	2.2059
FL13E6	2.32218	2.01777	2.23663	2.10337	4.00036	2.21142	2.09908	1.9721	2.08818	2.03967	1.93743	1.91292	2.05018	1.98873	2.09987	2.03004	2.00587	1.87023	1.84217	1.94744	2.0554	2.00303	1.95373	2.0229	1.97733	1.98359	1.89699	1.89742	1.81015	2.73484	3.54625	1.80383	1.78924	1.76264	1.73814	1.74925
FL13F8	2.44657	2.00611	2.25909	2.06658	2.03757	2.22082	2.11692	1.98751	2.09588	2.09084	2.08734	1.91747	2.09764	2.025	2.06646	2.03047	2.0391	1.9576	1.88972	2.00853	2.05267	2.06462	3.01327	2.0185	1.97867	1.95268	1.88054	1.94478	1.89059	1.865	4.5156	1.82205	1.81278	1.79666	1.74036	1.77044
FL6B	2.27475	1.84872	1.927	1.93375	2.87011	1.97561	1.96645	1.84387	1.95832	1.98422	2.00443	2.87388	1.96666	1.99132	1.95911	1.95676	1.98435	1.98533	1.94205	1.97542	1.96018	2.05918	3.01692	1.95	1.95215	1.93563	1.95835	2.00129	1.9957	1.98277	5.81751	1.97172	1.9702	1.96619	1.98138	1.96328
FL5B	2.24735	1.978	2.11126	2.01869	2.00811	2.10276	2.04852	1.92768	2.02672	1.98072	1.99462	2.85364	2.00911	2.03219	2.0522	2.0652	2.03143	1.87493	1.88887	1.95773	2.00528	1.99348	2.96929	1.99122	1.96587	1.99	1.91991	1.96518	1.87736	1.89219	4.66896	1.89153	1.84783	1.83101	1.80087	1.82664
LV39c5Hyg	2.19724	1.88648	2.05093	1.94257	1.90393	2.06181	2.0102	1.9201	2.03067	2.06577	2.05957	1.97128	2.02331	2.00851	2.04867	2.03082	2.05734	1.94308	1.90815	1.98871	2.0289	2.0396	2.02508	2.03182	2.00301	1.99599	1.98188	2.00886	1.95912	1.9961	4.81265	1.95571	1.94902	1.95881	1.93076	1.95523
LmFV1Contribution
	LmjF.01	LmjF.02	LmjF.03	LmjF.04	LmjF.05	LmjF.06	LmjF.07	LmjF.08	LmjF.09	LmjF.10	LmjF.11	LmjF.12	LmjF.13	LmjF.14	LmjF.15	LmjF.16	LmjF.17	LmjF.18	LmjF.19	LmjF.20	LmjF.21	LmjF.22	LmjF.23	LmjF.24	LmjF.25	LmjF.26	LmjF.27	LmjF.28	LmjF.29	LmjF.30	LmjF.31	LmjF.32	LmjF.33	LmjF.34	LmjF.35	LmjF.36
FV1_SAT	2.22444	1.95395	2.0904	2.02413	2.93016	2.12104	2.05134	1.92647	2.07153	2.00044	2.02264	1.94428	2.05027	1.98554	2.04809	2.0447	2.02832	1.94713	1.95484	1.99855	2.0424	1.94432	3.04722	2.02532	1.98069	1.97747	1.93545	2.00125	1.93666	1.96082	4.74138	1.9388	1.89889	1.87809	1.82931	1.88053
1_10_B12	1.22591	0.883212	1.03563	1.00241	0.992184	1.04735	0.973991	0.975971	1.05899	0.997117	1.01995	0.985736	0.960677	1.02931	1.0395	1.03276	1.02556	0.995564	0.982312	1.05573	1.02829	0.998241	1.9954	1.03844	1.02035	0.971581	0.981759	1.08477	0.9977	1.01063	3.01709	1.0104	1.0553	0.986289	0.977282	0.992138
1_10_D9	1.14645	0.901325	1.03049	1.01671	1.92717	1.02477	0.973482	0.968392	1.04643	1.00231	1.01227	0.976657	0.992031	1.01933	1.024	1.00631	1.00999	0.996085	0.204954	1.02002	1.01848	1.02063	1.01034	1.02455	1.03554	0.976237	1.00119	1.03032	0.989142	1.00966	2.00059	1.00043	0.995539	0.986719	0.966255	0.99184
1_16_A1	1.24173	0.936194	1.00601	1.02561	2.00846	1.07838	1.01615	1.00413	1.03851	1.03393	1.03295	1.00412	0.993428	1.00643	1.07146	0.995857	1.02273	0.980925	0.959074	1.00203	1.03059	0.897564	1.01534	1.04936	0.98784	0.955919	0.960713	1.10011	0.959071	0.964889	1.00436	0.967067	0.946172	0.938789	0.989436	0.992138
4_3_A12	1.00394	0.917353	0.989921	0.990019	0.976356	1.01981	1.00635	0.949668	0.999216	0.999263	1.01542	0.981877	1.00438	1.01847	1.00836	1.01073	1.0068	1.00919	0.985949	1.00756	1.01914	0.98541	2.01833	1.02711	1.02333	1.0065	1.00015	1.03086	1.00227	1.0091	1.98899	1.00675	1.0036	0.978282	0.959565	0.991651
4_3_G12	1.0175	0.801362	0.998992	0.997922	0.962276	1.08125	0.958129	0.952785	1.01703	0.978312	0.986021	0.983535	0.936316	0.996728	1.06252	1.04437	1.02488	0.990882	0.967039	1.04176	1.0139	0.979163	2.00003	1.02307	1.01688	0.967117	0.986952	1.02765	0.992291	1.02316	2.04658	0.992169	0.991313	0.970993	0.951176	0.978918
4_7_A3	1.14454	0.896084	1.01425	0.985358	0.965425	1.0267	1.00765	0.95085	1.01486	0.986188	1.01441	0.97771	1.00311	1.00473	1.01854	0.997625	1.00212	1.00572	0.956998	1.2258	1.00541	1.00204	1.98711	1.00753	0.996463	0.982344	0.985174	1.008	0.981531	0.986482	1.98505	0.976774	0.971566	0.956191	0.967651	0.97962
5_12_D9	1.18372	0.919563	1.06294	1.00107	1.9513	1.06682	0.968107	0.981905	1.03472	0.993022	0.997254	0.975829	0.976138	1.02557	1.04844	1.01181	1.0342	0.975757	0.52358	1.00879	1.00869	1.02497	1.0107	1.01998	1.01375	0.949382	0.989964	1.01679	0.982875	0.987376	1.97782	0.985934	0.970184	0.972142	0.954035	0.971486
5_12_F11	1.13726	0.911921	1.03017	1.01473	1.95852	1.03787	1.01063	0.964068	1.04103	1.01064	1.03023	0.982406	0.994379	1.02044	1.04245	1.04604	1.0201	0.993682	0.995911	1.01853	1.02956	1.02676	1.03232	1.0382	1.05251	0.993011	1.01502	1.10482	1.00187	1.00332	2.03693	1.00232	0.993876	0.980255	0.966586	0.99743
5_22_A10	1.17385	0.97401	1.04555	1.03373	0.996439	1.06587	1.047	0.967525	1.0751	1.03469	1.0339	1.00318	1.05801	1.0191	1.04959	1.06018	1.03661	1.01098	1.01818	1.03926	1.0322	1.02078	1.07236	1.03432	1.03305	1.63044	0.997896	1.03304	1.00506	1.01921	2.95544	0.98781	1.00393	0.977779	0.961495	0.984149
6_14_F9	1.43744	1.18604	1.23531	1.21511	1.20905	1.21366	1.12368	1.00319	1.01722	1.00066	0.958546	2.04772	1.05099	0.98106	1.15094	1.0749	1.087	0.905602	0.951468	0.980063	1.05269	0.988484	1.70325	1.04026	1.01285	0.984952	0.885581	0.921613	0.851824	0.842905	2.44378	0.84506	0.842151	0.783688	0.786008	0.772224
FL13D8	1.70738	1.17149	1.21035	1.0574	1.0884	1.16385	1.01633	1.03221	1.06542	1.10005	1.16361	0.972998	1.00497	1.03712	1.05752	0.976786	1.00634	1.00749	0.980164	1.00793	1.04556	1.00454	1.98217	1.02682	0.980914	0.961318	0.931362	0.952845	0.946305	0.898676	2.69643	0.987029	0.988511	0.985911	0.836275	0.841935
FL13E3	1.23447	1.02061	1.01784	1.04545	1.05922	1.10213	1.03142	1.01314	1.04695	1.02131	1.01346	0.990108	1.03725	1.01627	1.07623	1.00523	1.02588	0.965396	0.94969	1.48668	1.02828	0.9926	1.9803	1.01845	0.984674	0.981669	0.967649	0.980102	0.951305	0.945068	3.13124	0.933684	0.939312	0.930514	0.954035	1.24701
FL13E6	1.17027	1.03695	1.15278	1.07514	2.05141	1.22564	1.05885	1.01146	1.06672	1.03538	0.992826	0.971822	1.04253	1.01824	1.0703	1.02942	1.01886	0.967327	0.950122	1.00711	1.04739	1.00481	1.00516	1.04384	1.00737	1.00346	0.982538	0.97897	0.917413	0.934716	1.71809	0.919186	0.912906	0.9036	0.966586	0.992138
FL13F8	1.24295	1.05402	1.15648	1.05153	1.05157	1.00618	1.08108	1.0233	1.05739	1.05755	1.07002	0.960929	1.05969	1.04344	1.06626	1.02651	1.02761	0.999553	0.97537	1.47073	1.04267	1.02348	2.03366	1.03844	1.01335	0.999017	0.971728	1.0033	0.964737	0.946675	1.98873	0.936628	0.927533	0.957005	0.961495	0.98191
FL6B	1.19661	0.934943	0.979745	0.98532	1.93478	0.998832	1.0176	0.942958	1.00332	1.00505	1.02448	1.95114	0.990701	1.01353	1.00859	0.990845	0.999606	1.02432	0.993984	1.00224	0.990169	1.03548	2.03636	0.998722	0.996712	0.982199	1.00435	1.02399	1.02497	1.01184	2.99311	1.0029	1.0011	1.00634	1.01118	1.00448
FL5B	1.14552	1.03433	1.07043	1.02444	1.02861	1.08065	1.04713	0.994485	1.03875	1.00853	1.00346	0.995124	1.02122	1.03542	1.05012	1.04786	1.03876	0.965146	0.964475	1.00611	1.02131	0.99618	2.01966	1.01458	1.00388	1.01568	0.987713	0.994487	0.966394	0.97535	1.9441	0.976194	0.945705	0.935393	0.961495	0.936431
LV39c5Hyg	0	0	0	0	0	0	0	0	0	0	0	0	0	0	0	0	0	0	0	0	0	0	0	0	0	0	0	0	0	0	0	0	0	0	0	0
LV39 contribution
	LmjF.01	LmjF.02	LmjF.03	LmjF.04	LmjF.05	LmjF.06	LmjF.07	LmjF.08	LmjF.09	LmjF.10	LmjF.11	LmjF.12	LmjF.13	LmjF.14	LmjF.15	LmjF.16	LmjF.17	LmjF.18	LmjF.19	LmjF.20	LmjF.21	LmjF.22	LmjF.23	LmjF.24	LmjF.25	LmjF.26	LmjF.27	LmjF.28	LmjF.29	LmjF.30	LmjF.31	LmjF.32	LmjF.33	LmjF.34	LmjF.35	LmjF.36
FV1_SAT	0	0	0	0	0	0	0	0	0	0	0	0	0	0	0	0	0	0	0	0	0	0	0	0	0	0	0	0	0	0	0	0	0	0	0	0
1_10_B12	1.09842	0.997151	0.999788	0.978991	1.98223	1.01737	0.953726	0.958328	1.01825	1.01358	0.969502	0.958114	1.00385	0.967426	0.97884	0.987896	1.02043	0.94838	0.940806	1.00265	1.00076	1.03382	1.00326	0.978277	0.975825	1.0216	0.971806	0.961766	0.961985	0.971905	2.73826	0.99101	1.06473	0.957442	0.94188	0.945685
1_10_D9	1.17618	0.999222	1.00163	0.953817	0.972998	1.00529	0.951438	0.965022	0.979581	0.992319	0.958934	0.958581	0.981027	0.982465	0.996539	0.986419	0.996999	0.952363	1.70914	0.963775	0.991063	1.02745	0.977561	0.979989	0.977177	0.992391	0.987749	0.967945	0.955423	0.974873	2.72347	0.959446	0.971427	0.9596	0.982716	0.93662
1_16_A1	1.00154	0.920344	1.02029	0.977522	0.946992	1.04164	0.962006	0.969635	0.993783	0.974927	0.973494	0.947329	0.971997	0.965743	0.998073	0.988802	0.98879	0.91288	0.985866	0.968398	0.977842	1.9732	0.955788	0.993526	0.952251	0.989947	0.939126	0.822374	0.909746	0.977377	2.71603	0.93506	0.901718	0.951976	0.987883	0.885176
4_3_A12	1.06701	0.976616	0.951983	0.95754	0.918863	0.975737	0.961928	0.957887	0.992403	0.994048	0.974293	0.909573	0.968622	0.976707	0.981614	0.973894	0.99608	0.963824	0.982627	0.957161	0.980638	0.992671	0.987331	0.964394	0.964858	1.00829	0.965675	0.971981	0.958677	0.965467	1.99077	0.96806	1.90535	0.952391	0.98743	0.946345
4_3_G12	1.05409	0.988958	1.00006	0.983655	0.972451	0.994029	0.958528	0.952238	1.00884	0.999023	0.984355	0.925858	0.997161	0.985882	0.983052	0.959393	1.02798	0.982397	0.985987	0.953115	0.991594	1.01224	0.972013	0.973455	0.959141	1.00144	0.961726	0.95872	0.955851	0.984568	1.97054	0.957156	1.88877	0.958689	0.999217	0.941708
4_7_A3	1.09482	0.907649	0.953666	0.954833	0.927771	0.988983	0.966027	0.962305	0.955449	0.984981	0.95249	0.921619	0.964742	0.964922	0.963312	0.964778	0.972152	0.844967	0.983553	0.963165	0.966722	0.998561	0.967081	0.958473	0.957654	0.999693	0.950639	0.952634	0.948991	1.49779	1.71517	0.94768	0.933481	0.952894	0.994364	1.72421
5_12_D9	1.02149	0.978837	1.01712	0.965868	0.946312	1.04875	0.954594	0.950016	0.994605	0.986764	0.971258	0.952924	0.97887	0.966244	1.01948	0.969215	0.978869	0.935161	1.59081	0.969315	0.997338	1.04066	0.97166	0.974243	0.955052	0.972721	0.964716	0.959931	0.941913	0.96429	2.77494	0.94692	0.955397	0.940511	0.991166	0.921774
5_12_F11	1.02288	0.997187	1.00774	1.00805	0.944352	1.01931	0.988545	0.951011	0.987262	1.01189	0.97548	0.932666	1.00147	0.994627	1.00497	0.976683	1.00996	0.966309	0.945394	0.983802	1.00467	1.01711	0.991604	0.989967	0.984053	0.991497	0.966318	0.92683	0.971003	0.99668	2.77411	0.964966	0.965191	0.947646	0.985855	0.944652
5_22_A10	1.16234	0.959626	1.01591	0.998731	1.98824	1.0187	0.984021	0.962318	1.04063	1.01939	1.00334	0.953044	1.01765	1.00315	0.992436	1.02303	1.01302	0.959834	0.96658	0.974659	1.00929	1.03744	1.00462	0.999847	0.977165	0	0.972408	0.981851	0.954508	0.9803	1.71584	0.965887	0.954964	0.953517	0.988989	0.933026
6_14_F9	1.21002	1.01281	1.22513	1.21307	2.22487	1.21571	1.06059	1.02967	1.05614	0.957081	0.977253	0.95262	0.971504	0.964856	1.02964	0.990183	1.00461	0.839685	0.985866	0.930365	0.975001	0.937244	0.826719	0.956091	0.904999	0.967382	0.950289	0.812027	0.785002	0.765532	2.21322	0.783503	0.768359	0.796157	0.801209	0.7991
FL13D8	1.21862	1.00747	1.22394	1.00602	0.980915	1.22385	1.00889	0.972671	1.04864	1.02636	1.03023	0.942896	1.02676	0.986256	0.998635	0.960904	0.994191	0.940546	0.982627	0.97562	0.993764	1.06272	0.955695	0.96496	0.93565	0.927109	0.979721	0.950534	0.948173	0.819259	2.51276	0.832802	0.836799	0.812968	0.815472	0.798918
FL13E3	1.16915	0.944609	1.0812	0.982713	1.24574	1.07597	1.00666	0.966368	0.998512	0.997039	0.969231	0.949392	0.999921	0.97782	1.02602	0.983622	0.985771	0.929404	0.985987	0.956513	0.992881	1.02186	0.956265	0.966164	0.951985	0.959169	0.955169	0.959581	0.911803	0.959686	2.09393	0.995229	1.03892	0.990479	0.871731	0.807839
FL13E6	1.15968	0.979552	1.08212	1.02835	1.96686	1.08447	1.03935	0.966493	1.02184	1.00285	0.969338	0.943386	1.00615	0.968829	1.02815	0.999137	0.993222	0.962676	0.946421	0.938834	1.00681	0.998887	0.956708	0.980033	0.970172	0.985137	0.958463	0.958372	0.892211	1.70002	1.71171	0.984387	0.975786	0.808816	0.841615	0.808959
FL13F8	1.2117	0.950801	1.01769	1.01317	0.986008	1.01253	1.04469	0.979026	1.03963	1.03145	1.02205	0.956503	1.03779	0.981784	0.99862	1.00256	1.01851	0.956921	0.953407	0.482148	1.00897	1.04245	0.977276	0.98073	0.964926	0.971425	0.95107	0.950139	0.965163	0.957712	2.66724	0.984855	0.985592	0.979236	0.849483	0.807882
FL6B	1.08899	0.912745	0.961048	0.947499	0.954651	0.975585	0.94965	0.964238	0.955488	0.977822	0.979457	0.923802	0.975202	0.978141	0.969639	0.965647	0.990026	0.960516	0.948572	0.972132	0.968871	1.02368	0.978424	0.952369	0.954181	0.952529	0.954738	0.97636	0.969336	0.971273	2.72386	0.968243	0.970109	0.960081	0.969677	0.958387
FL5B	1.01169	0.942855	1.04013	0.997467	0.979944	1.02298	1.00034	0.978316	0.988401	0.972593	0.991105	1.75953	0.989405	0.996399	1.0009	1.0159	0.998113	0.959321	0.953733	0.953476	0.983383	0.997602	0.969779	0.978958	0.960876	0.973435	0.954324	0.96955	0.959497	0.956391	2.72463	0.994752	0.972906	0.996802	0.976666	0.989774
LV39c5Hyg	2.19156	1.88129	2.04749	1.97816	1.95948	2.05777	2.00619	1.98587	2.02677	2.06201	2.05662	1.96562	2.02026	2.00497	2.04445	2.02679	2.05289	1.93993	1.98515	1.98484	2.02563	2.03567	2.02159	2.02809	1.99969	1.99232	1.97852	2.0056	1.95561	1.99232	4.80301	1.95187	1.96566	1.95514	1.92783	1.952

## Sheet: LmFv1xLiL hybrids
Somies
	LmjF.01	LmjF.02	LmjF.03	LmjF.04	LmjF.05	LmjF.06	LmjF.07	LmjF.08	LmjF.09	LmjF.10	LmjF.11	LmjF.12	LmjF.13	LmjF.14	LmjF.15	LmjF.16	LmjF.17	LmjF.18	LmjF.19	LmjF.20	LmjF.21	LmjF.22	LmjF.23	LmjF.24	LmjF.25	LmjF.26	LmjF.27	LmjF.28	LmjF.29	LmjF.30	LmjF.31	LmjF.32	LmjF.33	LmjF.34	LmjF.35	LmjF.36
LmFv1_SAT	1.97224	1.88036	2.12308	1.95111	2.50396	2.06205	2.08976	1.85754	2.09707	2.01741	2.01943	1.7046	2.12811	1.9792	2.06475	2.09984	2.04203	1.9416	1.89418	2.03877	2.09231	1.96455	2.90457	2.04083	2.03915	1.96355	2.06297	2.01768	1.95393	1.98572	4.16073	1.93026	1.88867	1.95677	1.89442	1.95069
LimH2C2	2.04544	1.89345	2.1778	1.95401	2.05142	2.06324	2.07637	1.86249	2.10839	1.99134	2.03274	1.76435	2.12903	2.84272	2.05081	2.06278	2.02762	1.93897	1.83003	2.08985	2.07009	1.92019	2.855	1.995	1.98207	2.82992	2.02822	1.95797	1.92521	1.9816	3.299	1.91757	2.63434	1.90694	1.87618	1.88321
LimH4	2.83401	1.83839	2.11281	1.96431	1.99939	2.02579	2.04394	1.84114	2.10799	2.02047	2.0712	1.77042	2.12117	1.97389	2.03827	2.06508	2.07724	1.96996	1.89089	2.03615	2.06451	1.94165	2.91989	2.02445	1.9965	2.8531	2.02442	2.022	1.96699	2.01203	3.44591	1.91938	1.89195	1.94616	1.89101	1.93924
LimH6	1.61158	1.75218	1.92343	1.9429	2.84307	1.94619	1.69487	1.6886	3.14556	1.80292	2.15947	1.76661	1.93078	1.9864	2.04241	2.28139	1.88643	1.84712	1.81738	1.92944	2.23812	1.71401	3.04657	2.02113	1.89745	2.64189	1.83717	2.2233	2.11019	1.89137	4.09584	1.86411	2.48666	1.88678	1.99159	1.80836
LimH7C4	1.98382	1.90042	2.18065	1.94018	2.01913	2.04905	3.00037	1.82033	2.1011	1.96369	1.98536	1.75966	2.16681	2.3047	2.04897	2.04128	1.99821	1.8734	1.81933	2.04411	2.03755	1.87375	2.00745	1.98659	2.037	2.76836	1.99334	1.90541	1.86933	1.91521	3.18248	1.82438	2.566	1.8474	1.92607	2.63182
LimH11	2.01653	1.91546	2.1721	2.00383	2.0033	2.09172	2.11706	1.86955	2.1205	2.02206	2.0616	1.77254	2.11474	1.9537	2.05276	2.10058	2.09773	1.9189	1.85746	2.01849	2.06451	1.91481	2.90304	2.02406	1.99438	2.86163	2.00426	1.95823	1.9082	1.96148	3.41439	1.8758	1.84243	1.89673	1.80881	2.04703
liL_HYG	1.94725	1.85631	2.00715	1.8925	2.34685	1.96818	1.99447	1.88376	2.205	1.96709	2.02563	1.80832	2.10394	2.04906	1.99598	2.03392	1.96665	1.8888	1.8464	2.20381	2.02419	1.89102	2.01077	1.97528	1.96177	3.70277	2.03222	1.9515	1.90412	1.99375	3.38868	1.89636	2.69392	1.92154	2.35228	1.90245
LimH1C1	3.00499	2.86309	3.27401	2.95256	3.06693	3.14899	3.14885	3.68128	3.17633	3.02994	2.79332	2.62748	3.17452	2.94786	3.08252	3.15691	3.06792	2.90923	2.7957	3.01346	3.0891	2.86355	2.96938	3.01276	3.03925	3.75621	3.00309	2.9847	2.00326	2.94444	4.94415	2.84435	3.561	2.83654	2.18596	2.80569
LimH3C1	3.15221	2.93508	2.21408	2.9768	4.06689	2.17513	3.16991	1.98214	3.17274	3.07079	3.18224	2.72071	4.18723	2.9976	3.13919	2.21861	3.13779	2.95789	2.83761	3.06938	3.1683	2.92384	3.95485	2.93943	2.1498	5.44519	3.06673	2.08963	2.94189	2.08977	6.47225	2.9285	3.6373	2.86787	2.80198	2.8415
LimH9	3.0534	2.71752	3.12994	2.05368	3.11455	2.98979	3.15831	2.79947	3.22491	3.12223	3.04204	2.63647	3.1364	2.90035	3.01666	3.34725	3.1406	2.86723	2.98759	3.22382	3.04218	2.98825	3.10194	2.97444	3.02393	4.73785	3.00111	2.90865	2.88033	3.08134	5.76035	2.84053	2.87148	2.79873	2.70889	2.80615
LimH12	2.9828	2.84798	3.19248	3.01272	3.95427	3.0513	3.10797	2.76024	3.18151	3.05403	3.12109	2.65631	3.16296	2.98632	3.03815	3.10366	3.16221	2.91236	2.80586	3.04812	3.07864	2.8964	3.89904	2.98944	2.98751	4.72442	3.00112	2.9491	2.89952	2.93801	5.08417	2.8237	4.40663	2.85029	2.73139	2.81477
LimH10	5.04332	2.19912	4.37375	3.20838	6.1749	3.34888	3.35654	3.81614	4.4217	4.2383	3.5983	3.68162	3.44679	4.14417	4.29224	5.37721	3.4624	3.19885	4.0216	3.6197	3.68486	3.98078	4.2395	3.6438	4.25284	5.97502	3.60786	3.28685	3.20452	4.20111	6.41261	4.07697	3.983	4.05329	3.04274	4.06846
LmFV1 contribution
	LmjF.01	LmjF.02	LmjF.03	LmjF.04	LmjF.05	LmjF.06	LmjF.07	LmjF.08	LmjF.09	LmjF.10	LmjF.11	LmjF.12	LmjF.13	LmjF.14	LmjF.15	LmjF.16	LmjF.17	LmjF.18	LmjF.19	LmjF.20	LmjF.21	LmjF.22	LmjF.23	LmjF.24	LmjF.25	LmjF.26	LmjF.27	LmjF.28	LmjF.29	LmjF.30	LmjF.31	LmjF.32	LmjF.33	LmjF.34	LmjF.35	LmjF.36
LmFv1_SAT	1.96989	1.97855	2.12063	1.94888	2.50125	2.05987	2.08757	1.85525	2.09497	2.01501	2.01712	1.70263	2.12601	1.97725	2.06253	2.09742	2.03952	1.93984	1.89202	2.03647	2.09024	1.96258	2.90094	2.03871	2.03684	1.96069	2.06058	2.01556	1.95179	1.98376	4.15576	1.92796	1.88594	1.95467	1.89247	1.94874
LimH2C2	1.06164	0.946322	1.12609	1.00616	1.05608	1.05127	1.06332	0.956147	1.08181	1.03391	1.03677	0.960882	1.08771	1.9169	1.05966	1.05715	1.0673	0.994364	0.94131	1.05046	1.07083	0.981761	1.93405	1.03064	1.02507	0.997257	1.03238	1.00804	0.995793	1.00826	1.6924	0.979789	0.923932	0.986558	0.976898	0.967965
LimH4	1.95547	0.950176	1.09471	1.00934	1.01943	1.03876	1.04463	0.944276	1.0818	1.04258	1.04645	0.899754	1.09107	1.01926	1.05633	1.05581	1.06488	1.02517	0.977591	1.04719	1.07839	0.985737	1.96852	1.0432	1.03036	1.02959	1.0424	2.01956	1.00673	1.04269	1.77237	0.989135	0.979563	1.01235	0.972725	1.00098
LimH6	0.975432	0.790261	1.02805	0.972925	1.61848	1.06651	0.878573	0.841148	1.02978	0.853008	0.907965	0.817645	0.961452	0.848422	1.24722	1.24975	0.917993	1.00376	0.888959	0.986186	0.998659	0.845477	2.13591	0.970311	0.96614	0.842054	0.878648	1.3249	0.865254	0.952955	2.45333	0.938364	0.836431	0.938857	0.881105	0.905039
LimH7C4	1.02166	0.973782	1.13022	0.99777	1.03672	1.05709	2.02849	0.935063	1.07941	1.01775	1.01573	0.867588	1.16437	0.983971	1.05457	1.04555	1.02615	0.959859	0.938166	1.01093	1.04518	0.95583	0.983719	1.02883	1.09298	0.981581	1.01957	0.983193	0.96337	0.988149	1.64929	0.940026	0.910203	0.959013	0.963201	1.78237
LimH11	1.06944	1.90967	1.1212	1.03888	1.05208	1.08232	1.09936	0.966594	1.10655	1.05258	1.05258	0.904966	1.08533	1.00469	1.06231	1.09994	1.08489	0.99069	0.955646	1.04634	1.07341	0.989117	1.96639	1.04769	1.03291	1.0247	1.02654	1.01116	0.984417	1.0138	1.77243	0.965573	0.95569	0.982999	0.941697	0.100621
liL_HYG	0	0	0	0	0	0	0	0	0	0	0	0	0	0	0	0	0	0	0	0	0	0	0	0	0	0	0	0	0	0	0	0	0	0	0	0
LimH1C1	2.05696	1.90931	2.2237	2.0094	2.06587	2.13348	2.13401	2.80158	2.16141	2.04501	1.78623	1.7738	2.1575	2.00384	2.08694	2.13815	2.07722	1.97145	1.89524	2.03536	2.08505	1.9475	2.00566	2.04458	2.06806	1.95105	2.0247	2.80625	2.00095	1.98747	3.34185	1.92804	1.84168	1.92052	1.88949	1.90405
LimH3C1	1.00447	1.05079	1.13821	1.06307	2.11489	1.09408	1.15271	1.01884	1.14618	1.11815	1.12283	0.957762	1.1984	1.0657	1.11548	1.13068	1.11006	1.06561	1.02099	1.10215	1.14529	1.06165	2.02289	1.09634	1.10857	1.24854	1.10434	1.07569	1.05555	1.07715	2.56732	1.05416	1.04764	1.03022	1.01383	1.00567
LimH9	1.17136	0.952415	1.09015	1.06427	1.03292	1.04623	1.06978	1.03787	1.14821	1.16956	1.05248	0.885188	1.10793	1.00952	1.06963	1.21075	1.09375	1.00165	1.08536	1.05512	1.06336	1.10053	1.0317	1.0448	1.05908	1.08899	1.0486	1.0224	1.01132	1.14603	2.5475	0.977287	0.969085	0.983523	0.958235	0.981297
LimH12	1.07425	1.01307	1.12879	1.08475	2.03329	1.09689	1.10394	0.980161	1.13777	1.09283	1.10501	0.950229	1.13948	1.05606	1.09897	1.10732	1.11941	1.04138	1.00055	1.07365	1.10381	1.02589	2.00865	1.07088	1.06946	1.1645	1.06408	1.04956	1.03571	1.06177	1.81597	1.01151	1.07608	1.01442	0.990789	1.00216
LimH10	3.12065	0	2.25561	1.14954	4.16439	2.27626	2.28863	1.91085	2.27175	2.18753	1.46691	1.89687	2.36417	2.06925	2.28224	2.21672	1.19873	2.18954	2.09175	1.49869	1.58127	2.01363	2.1265	2.38493	2.18014	2.12417	1.53069	2.21693	1.15342	2.17227	2.8366	2.09649	2.06303	2.07437	2.06968	2.09825
LiL Contribution
	LmjF.01	LmjF.02	LmjF.03	LmjF.04	LmjF.05	LmjF.06	LmjF.07	LmjF.08	LmjF.09	LmjF.10	LmjF.11	LmjF.12	LmjF.13	LmjF.14	LmjF.15	LmjF.16	LmjF.17	LmjF.18	LmjF.19	LmjF.20	LmjF.21	LmjF.22	LmjF.23	LmjF.24	LmjF.25	LmjF.26	LmjF.27	LmjF.28	LmjF.29	LmjF.30	LmjF.31	LmjF.32	LmjF.33	LmjF.34	LmjF.35	LmjF.36
LmFv1_SAT	0	0	0	0	0	0	0	0	0	0	0	0	0	0	0	0	0	0	0	0	0	0	0	0	0	0	0	0	0	0	0	0	0	0	0	0
LimH2C2	0.986263	0.949301	1.05401	0.950633	0.997948	1.01462	1.01628	0.910332	1.02974	0.961669	1.00727	1.26526	1.04395	0.941166	0.994463	1.00911	0.964809	0.946767	0.890499	1.04193	1.00335	0.941377	0.942164	0.966511	0.960179	1.84618	0.999239	0.952101	0.933944	0.979305	1.6135	0.941081	1.72478	0.923837	0.90261	0.918462
LimH4	0.947401	0.916503	1.02249	0.962239	0.984597	0.993258	1.00378	0.902268	1.03082	0.984242	1.03039	0.875211	1.03615	0.961192	0.989066	1.01466	1.01923	0.951827	0.918998	0.995254	0.99478	0.962368	0.983406	0.986916	0.972583	1.84684	0.98906	0	0.967742	0.98059	1.68272	0.936085	0.919603	0.942137	0.925523	0.943695
LimH6	0.738534	1.06858	0.897186	0.971497	1.22656	0.881008	0.818107	0.84835	2.12654	0.952386	1.26371	0.950452	0.971296	1.14052	0.80066	1.0332	0.970205	0.845309	0.928679	0.945838	1.24146	0.870272	0.928417	1.05116	0.933514	1.81573	0.961532	0.903445	1.24869	0.941901	1.64727	0.926869	1.66024	0.950091	1.11258	0.904596
LimH7C4	0.962898	0.928151	1.05027	0.945488	0.984493	0.994065	0.983593	0.887395	1.02402	0.948999	0.981402	0.894757	1.0052	1.32342	0.9961	0.997151	0.974294	0.915434	0.882611	1.03486	0.994226	0.918604	1.02562	0.96022	0.947571	1.79671	0.976031	0.924458	0.90875	0.931564	1.53665	0.886793	1.66442	0.891316	0.96461	0.862413
LimH11	0.95223	0	1.05292	0.968605	0.954671	1.01376	1.02143	0.90712	1.01861	0.973497	1.01408	0.870943	1.03237	0.952833	0.993979	1.0027	1.01776	0.930269	0.905258	0.975658	0.994371	0.929368	0.961425	0.98084	0.965349	1.85205	0.981398	0.950117	0.92935	0.955933	1.64766	0.914377	0.891891	0.918665	0.871438	1.83107
liL_HYG	1.94725	1.85631	2.00715	1.8925	2.34685	1.96818	1.99447	1.88376	2.20498	1.96709	2.02562	1.80832	2.10394	2.04906	1.99598	2.03392	1.96664	1.8888	1.84639	2.20381	2.02419	1.89102	2.01077	1.97527	1.96176	3.70186	2.0322	1.9515	1.90412	1.99374	3.38784	1.89636	2.69382	1.92154	2.35227	1.90244
LimH1C1	0.987373	0.982147	1.08365	0.973829	1.03457	1.0507	1.04759	0.966195	1.04732	1.0152	1.02953	0.88255	1.05253	0.978229	1.02987	1.05035	1.02707	0.965656	0.92844	1.01191	1.0348	0.947274	0.992937	0.999328	1.00552	1.80981	1.01003	0.49277	0	0.9931	1.63885	0.9501	1.72279	0.949246	0.486945	0.935059
LimH3C1	2.08109	1.91942	1.08807	1.94396	1.96003	1.09614	2.05294	0.97468	2.06162	1.98948	2.09423	1.80038	3.08482	1.96721	2.06141	1.09734	2.06686	1.9247	1.85068	2.00524	2.05964	1.89412	1.93467	1.87793	1.05179	4.44702	2.00332	1.02494	1.92291	1.03024	3.92123	1.91007	2.6799	1.8757	1.82051	1.87331
LimH9	1.90253	1.80015	2.04227	0.9898	2.08603	1.94675	2.09188	1.76482	2.08091	1.95695	2.00239	1.75865	2.0303	1.89488	1.95131	2.13648	2.05262	1.86961	1.90298	2.17665	1.98179	1.89017	2.07867	1.93262	1.96821	3.71178	1.95798	1.89022	1.87321	1.94518	3.21398	1.86781	1.90944	1.81934	1.75474	1.8285
LimH12	1.92966	1.86508	2.09283	1.95165	1.92342	1.98126	2.03375	1.81183	2.06781	1.9892	2.05133	1.73543	2.05206	1.95683	1.9637	2.02294	2.06767	1.9007	1.83081	2.00792	2.00138	1.90023	1.89381	1.94462	1.94538	3.70676	1.96761	1.92517	1.89219	1.91005	3.29716	1.84101	3.47274	1.86654	1.76678	1.84079
LimH10	1.9429	2.1932	2.12095	2.10188	2.04126	1.12161	1.12621	1.91047	2.15339	2.05759	2.14768	1.79088	1.14218	2.07771	2.01466	3.16704	2.31642	1.06523	1.93365	2.13905	2.11541	1.972	2.11874	1.46291	2.07944	3.8747	2.09333	1.12497	2.09351	2.03834	3.59203	1.98652	1.92449	1.98571	1.0266	1.97487

## Sheet: LtL747xLtMA37 hybrids
Somies
	LtrL590_01	LtrL590_02	LtrL590_03	LtrL590_04	LtrL590_05	LtrL590_06	LtrL590_07	LtrL590_08	LtrL590_09	LtrL590_10	LtrL590_11	LtrL590_12	LtrL590_13	LtrL590_14	LtrL590_15	LtrL590_16	LtrL590_17	LtrL590_18	LtrL590_19	LtrL590_20	LtrL590_21	LtrL590_22	LtrL590_23	LtrL590_24	LtrL590_25	LtrL590_26	LtrL590_27	LtrL590_28	LtrL590_29	LtrL590_30	LtrL590_31	LtrL590_32	LtrL590_33	LtrL590_34	LtrL590_35	LtrL590_36
LtH1a	1.9	2	2.1	2.1	2	2.1	2	2	2	2.1	2.1	2.2	2.1	2.2	2.1	2.1	2.1	2.1	2.1	2.1	2.2	2.2	3	2	2.1	2.1	2.1	2	2	2	3.9	2.1	2.1	2	2.1	2
LtH1b	1.9	2	2.1	2.1	2	2.1	2.1	2	2	2.1	2.1	2.2	2.1	2.1	2.1	2.1	2.1	2.2	2.1	2.1	2.2	2.2	3	2	2.1	2.1	2.1	2	2.1	2	3.9	2.1	2.1	2	2.1	2
LtH2a	2	2	2.1	2	2	2.1	2	2	2.1	2.1	2.2	2.2	2.1	2.1	2.1	2.1	2.1	2.1	2.1	2	2.2	2.2	3	2	2.1	2.1	2.1	2	2	2.1	3.9	2.1	2.1	2.1	2.1	2
LtH2b	2	2	2.1	2	2	2.1	2	2	2.1	2.1	2.1	2.2	2.1	2.1	2.1	2.1	2.1	2.1	2.1	2.1	2.2	2.2	3	2	2.1	2.1	2.1	2	2.1	2.1	3.9	2.1	2.1	2.1	2.1	2.1
LtH3a	1.9	2	2.1	2.1	2.1	2.1	2.1	2	2.1	2.1	2.1	2.2	2.1	2.2	2.1	2.1	2.1	2.2	2.2	2.1	2.2	2.2	2.1	2	2.1	2.1	2	2	2.1	2.1	3.9	2.1	2.2	2.1	2.1	2.1
LtH3b	1.9	2	2.1	2.1	2	2.1	2	2	2.1	2.1	2.1	2.2	2.1	2.1	2.1	2.1	2.1	2.1	2.2	2.1	2.2	2.2	2.1	2	2.1	2.1	2.1	2.1	2.1	2.1	3.9	2.1	2.2	2.1	2.1	2.1
LtH4a	1.8	2	2	3	2	2	2	2	2	2.1	2.1	2.2	2	2	2.1	2.1	2	2.1	2.1	2	2.2	2.2	3	2	2.1	2.1	2.1	2	2	2.1	3.8	2.1	2.1	2.1	2.1	2.1
LtH4b	1.9	2	2	3	2	2	2	2	2	2.1	2.1	2.2	2.1	2.1	2.1	2.1	2.1	2.1	2.2	2	2.1	2.2	3	2	2.1	2.1	2.1	2	2	2	3.9	2.1	2.1	2	2.1	2.1
LtH5a	1.9	2	2.1	2	2	2	2	2	2	2.1	2.1	2.2	2.1	2.1	2.1	2.1	2.1	2.1	2.1	2.1	2.1	2.2	3	2	2.1	2.1	2.1	2	2.1	2.1	4	2.1	2.1	2.1	2.1	2.1
LtH5b	1.9	2	2.1	2	2	2	2	2	2	2.1	2.1	2.2	2.1	2.1	2.1	2.1	2	2.1	2.2	2.1	2.1	2.2	3	2	2.1	2.1	2.1	2	2.1	2.1	3.9	2.1	2.1	2	2.1	2.1
L747	1.8	1.9	2	1.9	1.9	2	1.9	1.9	1.9	2	2	2	1.9	2	1.9	1.9	1.8	2	1.9	2	2	2	1.8	1.9	1.9	2	2.1	1.9	1.9	2	3.9	1.9	2	2	2	1.9
MA37	2	2.1	2.1	2.2	2.1	2.1	2.2	2	2.1	2.1	2.2	2.2	2.1	2.1	2.1	2.2	2.1	2.2	2.2	2.1	2.2	2.1	3	2.1	2.1	2.1	2.1	2.1	2.1	2.2	4	2.1	2.2	2.2	2.2	2
LtL747 Contribution
	LtrL590_01	LtrL590_02	LtrL590_03	LtrL590_04	LtrL590_05	LtrL590_06	LtrL590_07	LtrL590_08	LtrL590_09	LtrL590_10	LtrL590_11	LtrL590_12	LtrL590_13	LtrL590_14	LtrL590_15	LtrL590_16	LtrL590_17	LtrL590_18	LtrL590_19	LtrL590_20	LtrL590_21	LtrL590_22	LtrL590_23	LtrL590_24	LtrL590_25	LtrL590_26	LtrL590_27	LtrL590_28	LtrL590_29	LtrL590_30	LtrL590_31	LtrL590_32	LtrL590_33	LtrL590_34	LtrL590_35	LtrL590_36
LtH1a	0.935696	1.01125	1.03166	1.14834	1.08234	1.09223	1.00402	1.00779	1.00983	1.10487	1.10295	1.11106	1.11318	1.11774	1.07967	1.10774	1.10035	1.10074	1.09292	1.13072	1.13094	1.3252	1.32049	1.08597	1.09615	1.18536	1.19796	1.00723	1.03352	1.14263	2.10346	1.09879	1.08389	1.16184	1.22687	1.02987
LtH1b	1.05723	1.02324	1.10593	1.12014	1.09344	1.05004	1.05341	1.00048	1.00268	1.10084	1.08764	1.11168	1.11588	1.07388	1.0984	1.13362	1.10168	1.1656	1.0871	1.09212	1.12585	1.31737	1.44587	1.08913	1.09532	1.18494	1.18803	1.00095	1.09014	1.11656	2.03807	1.08972	1.09175	1.14549	1.22911	1.0408
LtH2a	1.01486	1.02452	1.05515	1.02871	1.09794	1.07244	1.00849	1.00692	1.1449	1.10734	1.09785	1.11585	1.1318	1.08073	1.07878	1.10744	1.09495	1.1087	1.09458	1.00976	1.13425	1.22182	1.30986	1.03181	1.09206	1.18244	1.19555	1.0006	1.0217	1.24384	2.04385	1.10313	1.10319	1.22804	1.22135	1.01522
LtH2b	1.04516	1.01166	1.03545	1.03508	1.08515	1.03969	1.07649	1.00782	1.14639	1.07975	1.09956	1.11821	1.11134	1.07009	1.08333	1.10594	1.0658	1.0955	1.1141	1.0939	1.12671	1.20784	1.30847	1.01157	1.10522	1.20019	1.18083	1.00301	1.08844	1.2285	2.05125	1.10566	1.08936	1.21591	1.20055	1.10288
LtH3a	0.934034	1.02063	1.02704	1.12422	1.00019	1.06985	1.10782	1.00531	1.05273	1.10195	1.10552	1.11127	1.12232	1.13578	1.07382	1.14482	1.09361	1.15317	1.11951	1.1069	1.15	1.41371	1.19173	1.00524	1.10415	1.18016	1.20726	1.10103	1.09044	1.22355	2.09021	1.11805	1.1051	1.23346	1.21202	1.09863
LtH3b	1.06205	1.03233	1.01292	1.10757	1.08662	1.09153	1.0028	1.00152	1.14556	1.11494	1.09892	1.11085	1.12612	1.08403	1.10635	1.09007	1.08601	1.1002	1.11395	1.10067	1.12052	1.32742	1.18565	1.01742	1.11145	1.19718	1.1904	1.05904	1.10221	1.2262	2.08508	1.10607	1.10735	1.21262	1.33738	1.10176
LtH4a	0.994597	1.05336	1.00191	1.23776	1.08264	1.00398	1.0033	1.00622	1.01727	1.10299	1.13579	1.11748	1.04647	1.00743	1.10332	1.12667	1.00897	1.1111	1.09037	1.02302	1.12702	1.33081	1.32296	1.00124	1.09882	1.19397	1.18988	1.00893	1.01236	1.24826	2.01323	1.09201	1.09639	1.21663	1.22642	1.10558
LtH4b	0.935775	1.05538	1.00773	1.21814	1.08381	1.00666	1.0234	1.00722	1.00745	1.11043	1.11115	1.1136	1.10892	1.0733	1.092	1.0874	1.08204	1.09728	1.14798	1.01414	1.09349	1.40859	1.32471	1.00691	1.10491	1.18182	1.17112	1.00682	1.0206	1.13986	2.10938	1.1008	1.10065	1.15578	1.23224	1.09549
LtH5a	1.08008	1.03876	1.0739	1.05601	1.00486	1.02018	1.00262	1.00248	1.00318	1.11789	1.12572	1.11859	1.12785	1.10285	1.10092	1.10782	1.0761	1.11937	1.0972	1.08082	1.07452	1.33535	1.3374	1.00677	1.09499	1.18572	1.19996	1.00437	1.09384	1.21359	2.01367	1.10378	1.10027	1.23181	1.21687	1.09164
LtH5b	0.938674	1.02732	1.03648	1.07619	1.08519	1.00711	1.00454	1.00371	1.00942	1.13036	1.10883	1.11978	1.13749	1.07021	1.09136	1.10444	1.00726	1.10197	1.14333	1.07501	1.07612	1.22285	1.30155	1.02077	1.0938	1.19516	1.30492	1.00758	1.08524	1.22177	2.07388	1.09122	1.10144	1.16622	1.21692	1.09287
L747	1.70158	1.89127	1.99143	1.88743	1.8891	1.99229	1.8912	1.6912	1.82895	1.91153	1.911	1.91254	1.84392	1.93118	1.82092	1.82426	1.7902	1.90947	1.82088	1.9135	1.90028	1.91134	1.79155	1.83292	1.81401	1.91214	2.09205	1.80303	1.83397	1.91294	3.28036	1.82366	1.99268	1.99298	1.9916	1.83337
MA37	0	0	0	0	0	0	0	0	0	0	0	0	0	0	0	0	0	0	0	0	0	0	0	0	0	0	0	0	0	0	0	0	0	0	0	0
LtMA37 Contribution
	LtrL590_01	LtrL590_02	LtrL590_03	LtrL590_04	LtrL590_05	LtrL590_06	LtrL590_07	LtrL590_08	LtrL590_09	LtrL590_10	LtrL590_11	LtrL590_12	LtrL590_13	LtrL590_14	LtrL590_15	LtrL590_16	LtrL590_17	LtrL590_18	LtrL590_19	LtrL590_20	LtrL590_21	LtrL590_22	LtrL590_23	LtrL590_24	LtrL590_25	LtrL590_26	LtrL590_27	LtrL590_28	LtrL590_29	LtrL590_30	LtrL590_31	LtrL590_32	LtrL590_33	LtrL590_34	LtrL590_35	LtrL590_36
LtH1a	0.966088	0.974839	1.05762	0.964592	1.0025	1.02484	1.01664	0.994303	1.00032	1.00778	1.00632	1.11563	0.993866	1.07698	1.02285	0.991904	1.01423	1.0054	1.01417	0.980158	1.09112	1.07822	1.89283	0.99786	1.00044	1.03021	1.00758	1.00418	0.963942	0.957164	1.78199	1.01237	1.02294	0.962516	1.10095	0.973241
LtH1b	0.940679	0.985139	1.03629	0.995894	1.0034	1.05642	1.07493	0.984435	0.998268	1.01914	1.02112	1.12987	1.0027	1.02788	1.0077	0.98236	1.02027	1.06939	1.02918	1.02262	1.09108	1.0894	1.87773	1.00878	1.01577	1.12297	1.02737	0.998814	1.01467	0.956564	1.90756	1.02024	1.02061	0.965938	0.985886	0.967012
LtH2a	0.993355	0.973815	1.06283	0.96646	1.0171	1.01587	1.01981	1.00486	1.03517	1.01453	1.09331	1.13336	0.978308	1.01666	1.02696	1.00102	1.02212	1.00489	1.01925	1.00353	1.08129	1.07627	1.88389	0.970485	1.01144	1.12297	1.01872	0.996976	0.973203	0.979033	1.90139	0.995282	0.999685	1.10619	0.998941	0.983449
LtH2b	1.00476	1.00218	1.06815	0.992483	1.02461	1.06311	1.02449	1.02493	1.03326	1.04139	1.00602	1.13673	1.00402	1.03433	1.02787	1.02093	1.04789	1.02431	1.00635	1.02048	1.07661	1.1038	1.87937	0.991854	1.00319	1.01449	1.03395	1.00111	1.01995	0.989359	1.92921	0.997983	1.02057	1.10458	1.00376	1.00817
LtH3a	0.965684	1.00205	1.07477	1.01241	1.10271	1.04104	1.00904	0.995098	1.01329	0.984041	1.04479	1.13299	1.00656	1.0873	1.01783	1.03398	1.01833	1.07133	1.07227	1.01246	1.08468	1.10993	1.00968	1.00691	1.00947	1.07531	1.01337	1.01321	1.02188	0.990358	1.89137	0.996589	1.0658	1.10925	0.999403	1.01684
LtH3b	0.93217	0.962782	1.08956	1.01109	1.01352	1.02269	0.999592	0.99805	1.04171	0.986926	1.01458	1.13555	0.979519	1.01933	1.0061	1.01147	1.01556	0.998019	1.06366	1.0103	1.07943	1.06628	0.968762	0.988001	1.01394	0.99084	1.118	1.03984	1.00475	1.00522	1.92234	1.01065	1.03343	1.10558	0.96623	1.00435
LtH4a	0.911347	0.96385	0.993093	1.86766	1.01732	1.00332	1.01173	1.0344	1.00311	1.00534	1.0014	1.10923	0.96858	1.00386	0.987338	0.97646	0.994658	0.987693	1.01845	0.978395	1.09807	1.06407	1.89118	1.00316	1.0018	1.10266	1.01402	1.01015	0.98281	0.973826	1.76367	1.01654	1.00655	1.10908	0.985072	0.994959
LtH4b	0.977935	0.98098	1.01429	1.86576	1.04237	0.994269	0.997349	1.00758	0.996763	1.03293	1.01812	1.13882	1.00576	1.02619	1.02712	1.0136	1.04235	1.01948	1.07798	0.990877	1.03388	1.07311	1.8904	1.02994	1.0044	1.00619	1.14012	1.00893	0.999802	0.966307	1.90658	1.01114	1.01174	0.965101	0.982409	1.02438
LtH5a	0.91139	0.960194	1.02219	0.972011	1.02479	0.974434	0.998369	1.02548	0.991833	0.999721	1.00046	1.13138	0.982268	1.00655	1.03278	1.01503	1.02163	1.01245	0.993335	1.014	1.0282	1.05707	1.86399	0.990721	1.01655	1.12705	1.00927	1.01279	1.01249	0.999543	2.14403	1.00562	1.01077	1.10892	0.984077	1.01261
LtH5b	0.962869	1.00357	1.05564	0.926395	1.01513	0.977252	1.00218	0.987458	0.985353	1.00331	1.02786	1.14025	0.97805	1.02796	1.01305	0.989631	0.979662	0.998702	1.06188	1.01861	1.0257	1.08095	1.90789	0.980038	1.00573	1.10165	1.10612	0.993636	1.01932	0.98031	1.98567	0.997252	1.00788	0.94545	0.987734	1.00519
L747	0	0	0	0	0	0	0	0	0	0	0	0	0	0	0	0	0	0	0	0	0	0	0	0	0	0	0	0	0	0	0	0	0	0	0	0
MA37	1.98167	2.0762	2.07897	2.16266	2.08147	2.07785	2.17944	1.98328	2.07426	2.08293	2.17438	2.18513	2.07742	2.08338	2.07159	2.1781	2.08576	2.18077	2.17498	2.08372	2.17895	2.08167	2.97178	2.07564	2.08015	2.07766	2.08014	2.08077	2.08198	2.18061	3.95277	2.07525	2.18423	2.17863	2.17763	1.97912

## Sheet: LtKubxLtL747
Somies
	LtrL590_01	LtrL590_02	LtrL590_03	LtrL590_04	LtrL590_05	LtrL590_06	LtrL590_07	LtrL590_08	LtrL590_09	LtrL590_10	LtrL590_11	LtrL590_12	LtrL590_13	LtrL590_14	LtrL590_15	LtrL590_16	LtrL590_17	LtrL590_18	LtrL590_19	LtrL590_20	LtrL590_21	LtrL590_22	LtrL590_23	LtrL590_24	LtrL590_25	LtrL590_26	LtrL590_27	LtrL590_28	LtrL590_29	LtrL590_30	LtrL590_31	LtrL590_32	LtrL590_33	LtrL590_34	LtrL590_35	LtrL590_36
K7_10a	1.69635	2.76922	1.92084	1.84539	1.82715	1.94237	1.86473	1.77469	1.8927	2.00598	2.00069	2.20606	2.74582	1.89908	1.90793	1.94439	1.9725	1.94655	1.87375	1.89301	1.95324	1.881	1.93605	1.8653	1.8606	1.9722	2.1294	1.87156	1.88747	1.96307	3.07321	1.87572	1.94267	2.03376	2.01909	1.80644
K7_2a	1.77864	1.90112	2.00888	1.92111	1.91076	1.98274	1.90428	1.85375	1.9612	2.04801	2.00783	2.24467	1.89964	1.96837	1.98929	1.97277	1.99533	1.97059	1.9176	1.93082	1.99377	1.96508	1.96621	1.90521	1.90926	2.00671	2.18574	1.91504	1.96412	1.97535	3.20284	1.90833	1.95425	2.06288	2.06119	1.85663
K7_3a	1.72651	1.83835	1.95261	1.83668	1.85468	1.89057	1.84561	1.76386	2.83526	1.9881	1.98656	2.32439	1.82575	1.92236	1.91504	1.93015	1.92206	1.93516	2.03435	1.9002	1.93979	1.87518	1.92952	1.86052	1.84664	2.88039	2.12055	1.86254	1.90915	1.93447	3.00797	1.85531	1.91316	2.03441	1.99647	1.80567
K7_4a	1.72101	1.84627	1.98972	1.86074	1.85804	1.92658	1.85452	1.78246	1.91274	1.9856	1.98306	3.45239	1.85979	1.93892	1.93769	1.93052	1.94069	1.94379	2.06635	1.88838	1.96671	1.9175	1.93131	1.88973	1.87376	1.99458	2.15485	1.88922	1.92814	1.94003	3.06806	1.87376	1.97148	2.04848	2.0433	1.82979
K7_5a	1.75175	1.84537	1.9918	1.89088	1.88769	1.94638	1.88612	1.81406	1.94257	2.04302	1.97566	2.3712	1.87846	1.9638	1.97255	1.96883	1.98539	1.99738	2.10272	1.92568	1.98758	1.9359	1.96542	1.9128	1.91068	2.01405	2.18827	1.92285	1.9068	1.99693	3.18093	1.90649	1.98296	2.09416	2.07927	1.87357
K7_7a	1.78908	1.86955	1.97676	1.91738	1.93416	1.93551	1.86989	1.91663	1.92738	1.96897	1.97696	2.23386	1.88251	1.96417	1.98207	1.96344	1.96205	1.93355	1.96032	1.93998	1.97044	2.01521	1.93517	1.9199	1.93561	2.01505	2.21375	1.91433	1.92789	2.00302	3.22337	1.93166	1.99186	2.09437	2.10143	1.90274
K7_8a	1.67146	1.82696	1.92548	1.81799	2.70497	1.88877	1.81012	1.7274	1.88345	1.92016	1.96807	2.28832	1.81944	1.87961	1.89427	1.90169	1.90531	1.89136	1.86542	1.84759	1.91947	1.89967	1.89089	2.71535	1.85427	1.95447	3.12048	1.8518	1.87051	1.90128	3.00555	1.82447	1.91325	2.01469	2.02279	1.80323
K7_9a	1.72489	1.85808	1.99676	1.89826	1.88107	1.93868	1.88693	1.80233	1.95928	2.02721	2.05521	2.24801	1.89632	1.97303	1.96954	1.95607	1.99726	2.00102	1.92623	1.95925	2.00153	1.96824	1.98174	1.90356	1.92394	2.02621	2.21787	1.94161	1.96581	2.00928	3.13418	1.91733	1.97852	2.10659	2.09299	1.87517
KUBBA_SAT	2.03051	1.88404	1.87042	2.25627	2.9731	1.81573	1.83756	1.86751	1.97582	1.78966	1.8117	3.14857	1.76465	1.85077	1.73904	1.89572	1.7573	1.75086	1.91188	2.34473	1.79028	1.75175	1.79074	1.68923	1.86167	2.05462	2.08304	1.67568	1.765	1.74422	4.21073	1.66826	2.43527	1.79179	1.80246	1.60943
L747_HYG	1.79449	1.86106	2.04681	1.92655	1.93853	2.02121	1.89497	1.85837	1.98384	2.01484	2.00864	2.15341	1.87862	2.01825	1.98805	1.96612	1.96887	1.96426	1.91811	1.97632	1.9982	1.95069	1.93275	1.88911	1.90984	1.99774	2.20672	1.8957	1.87468	1.98947	3.27145	1.88296	2.0349	2.09249	2.04888	1.84312
LtKub Contribution
	LtrL590_01	LtrL590_02	LtrL590_03	LtrL590_04	LtrL590_05	LtrL590_06	LtrL590_07	LtrL590_08	LtrL590_09	LtrL590_10	LtrL590_11	LtrL590_12	LtrL590_13	LtrL590_14	LtrL590_15	LtrL590_16	LtrL590_17	LtrL590_18	LtrL590_19	LtrL590_20	LtrL590_21	LtrL590_22	LtrL590_23	LtrL590_24	LtrL590_25	LtrL590_26	LtrL590_27	LtrL590_28	LtrL590_29	LtrL590_30	LtrL590_31	LtrL590_32	LtrL590_33	LtrL590_34	LtrL590_35	LtrL590_36
K7_10a	0.873496	1.85337	0.965916	0.942916	0.935452	0.991188	0.949424	0.92514	0.960291	1.02971	1.03019	1.08557	1.848	0.957726	0.960647	0.981058	1.02155	0.980221	0.927783	0.231288	0.172468	0.959284	0.97352	0.96651	0.944734	1.01448	1.05603	0.935548	0.94947	0.997027	1.66095	0.947745	0.993279	1.03331	1.02468	0.91267
K7_2a	0.900548	0.945483	1.01181	0.989891	0.997181	1.00052	0.979684	0.933734	1.00066	1.04851	1.05338	1.11818	0.971975	1.02889	1.00064	1.00754	1.01837	1.00554	0.954746	0.237649	0.185784	1.00967	0.98604	0.971365	0.992153	1.01979	1.07866	0.96049	0.997606	0.991119	1.86117	0.977529	1.002	1.04914	1.03476	0.944809
K7_3a	0.873258	0.962938	0.985814	0.905208	0.931593	0.948203	0.931145	0.928439	1.88797	1.04467	1.01569	1.18485	0.933647	0.975725	0.976129	0.985822	0.985969	0.980304	1.03153	0.227457	0.177538	0.965394	0.968229	0.932128	0.927841	1.90211	1.06892	0.937649	0.96712	0.986029	1.50781	0.947398	0.981337	1.03362	0.992364	0.908059
K7_4a	0.871668	0.911304	0.997202	0.934923	0.949332	0.966292	0.936781	0.926503	0.952225	1.03833	1.02151	2.28231	0.953031	1.03	1.00548	0.98215	0.991019	0.976524	1.05118	0.228776	0.17148	0.954392	0.989317	0.974845	0.947817	1.03499	1.06609	0.954261	0.989618	0.981451	1.74302	0.956641	1.01207	1.05651	1.0323	0.92539
K7_5a	0.933724	0.921481	1.0089	0.978861	0.974713	1.00742	0.952971	0.923969	0.996976	1.05721	0.984054	1.21619	0.948708	1.02224	1.01573	0.97938	1.00682	1.05313	1.06817	0.234531	0.18154	0.995024	0.998275	0.968117	0.974279	1.01243	1.11391	0.962282	0.968914	1.01956	1.73294	0.967889	1.02928	1.06901	1.0416	0.949827
K7_7a	0.883463	0.93245	0.990355	0.962027	0.976071	0.982112	0.953932	0.944079	0.977844	1.01867	1.02669	1.11376	0.986184	1.00991	0.99873	0.978638	0.996999	0.990763	0.981714	0.2378	0.181163	1.01119	0.965682	0.967939	1.00824	1.03903	1.11386	0.976628	0.982143	1.0244	1.62251	0.987407	1.00823	1.07867	1.06245	0.957399
K7_8a	0.859031	0.978795	1.00572	0.925612	1.81168	0.950285	0.933307	0.886269	0.967834	0.987322	1.03239	1.16916	0.933897	0.975621	0.93876	0.98529	0.965358	0.945427	0.940828	0.22625	0.167553	0.964659	0.94525	1.81746	0.957491	1.00243	1.07038	0.940761	0.971159	0.976896	1.59303	0.928165	0.999185	1.02381	1.02957	0.904935
K7_9a	0.905531	0.937077	1.0393	0.949188	0.94997	0.996356	0.974686	0.910309	0.984113	1.04407	1.06702	1.14407	0.975135	1.01762	1.02643	0.966915	1.01712	1.01983	0.978992	0.23872	0.180592	1.01576	0.978762	0.957424	1.00662	1.05242	1.12356	0.974222	0.990835	1.0141	1.57252	0.967944	1.00721	1.05585	1.05551	0.944076
KUBBA_SAT	2.01394	1.87212	1.86013	2.23747	2.9574	1.80434	1.82432	1.85279	1.96286	1.77717	1.79824	3.13567	1.75421	1.8321	1.72834	1.88204	1.74066	1.74287	1.90425	2.32873	0.321794	1.74615	1.78294	1.67886	1.8494	2.03829	2.06738	1.66977	1.75413	1.73268	4.149	1.65738	2.41214	1.7815	1.79366	1.60021
L747_HYG	0	0	0	0	0	0	0	0	0	0	0	0	0	0	0	0	0	0	0	0	0	0	0	0	0	0	0	0	0	0	0	0	0	0	0	0
LtL747 Contribution
	LtrL590_01	LtrL590_02	LtrL590_03	LtrL590_04	LtrL590_05	LtrL590_06	LtrL590_07	LtrL590_08	LtrL590_09	LtrL590_10	LtrL590_11	LtrL590_12	LtrL590_13	LtrL590_14	LtrL590_15	LtrL590_16	LtrL590_17	LtrL590_18	LtrL590_19	LtrL590_20	LtrL590_21	LtrL590_22	LtrL590_23	LtrL590_24	LtrL590_25	LtrL590_26	LtrL590_27	LtrL590_28	LtrL590_29	LtrL590_30	LtrL590_31	LtrL590_32	LtrL590_33	LtrL590_34	LtrL590_35	LtrL590_36
K7_10a	0.878955	0.917288	0.979623	0.924283	0.897202	0.967077	0.963387	0.852383	0.968958	1.00153	1.0499	1.13453	0.899799	1.01544	0.966786	0.99452	0.996069	0.981675	0.945031	0.978417	0.177685	0.922717	0.971678	0.920715	0.950403	0.983483	1.10069	0.944082	0.97833	1.00869	1.54595	0.947837	0.997726	1.02691	0.995265	0.912029
K7_2a	0.936045	1.01662	1.02259	0.943997	0.926875	0.986243	0.968544	0.955632	0.968308	1.03412	1.04002	1.14634	0.930507	1.02758	1.06975	1.00241	1.00934	0.984732	0.965198	0.99111	0.173362	0.973461	0.986449	0.949778	0.934041	1.02789	1.13221	0.962777	1.01028	1.0039	1.6633	0.949553	1.01315	1.03574	1.03225	0.931652
K7_3a	0.863049	0.905432	0.969618	0.953606	0.929961	0.956391	0.956059	0.834477	1.01929	0.970033	1.04489	1.13788	0.914414	0.990164	0.950424	0.993951	0.954581	0.975415	1.00343	0.995724	0.174092	0.910472	0.967489	0.959435	0.950886	0.983803	1.07182	0.931954	0.981496	0.963774	1.54866	0.928784	1.00042	1.02774	1.02017	0.9191
K7_4a	0.847922	0.989359	1.00693	1.01882	0.929904	1.04273	0.947849	0.858752	0.999547	0.954993	1.01726	1.16755	0.959361	0.983135	0.947678	0.994204	0.988834	0.983096	1.01365	0.984826	0.183151	0.972679	0.949772	0.935175	1.08712	0.98139	1.11303	0.942852	0.981604	1.00056	1.80511	0.939732	1.00575	1.01062	1.01281	0.932376
K7_5a	0.828712	0.98404	0.997686	0.922582	0.950261	1.03111	0.966718	0.893221	0.959584	1.0126	1.12539	1.1581	0.972168	1.02383	0.995857	1.01373	1.01822	0.969064	1.03578	0.99066	0.178639	0.944725	0.974645	0.972374	0.954676	1.02809	1.10264	0.971126	0.98224	0.997709	1.64175	0.956859	1.03288	1.05262	1.04414	0.945884
K7_7a	0.976061	0.979403	1.00567	0.993381	0.99069	1.03289	0.9474	1.02029	0.955686	0.975116	0.983766	1.14268	0.946288	0.990179	1.01391	1.01178	1.01515	0.947787	0.979122	0.996062	0.176203	1.02007	0.978806	0.971277	0.939772	1.00647	1.11573	0.951498	0.981632	0.991169	1.65263	0.966382	1.04278	1.04005	1.05631	0.970575
K7_8a	0.825717	0.877711	0.923167	0.902086	0.897055	1.02619	0.909561	0.84442	0.933141	0.983883	0.990914	1.12607	0.88863	0.981631	1.0548	0.970886	0.995471	0.960463	0.925039	0.94976	0.176474	0.954276	0.958103	0.928863	0.915461	0.974429	2.09151	0.9204	0.94357	0.941227	1.50839	0.917664	0.962875	1.00973	0.998265	0.922926
K7_9a	0.86191	0.97761	0.956213	1.04525	0.938153	1.03322	0.931825	0.897534	0.988409	1.03072	1.03814	1.11781	0.919061	1.00469	0.950137	1.03063	1.04221	0.990935	0.948159	1.01164	0.178198	0.967124	1.01364	0.962791	0.923874	0.980097	1.14198	0.975661	1.01609	1.03697	1.56752	0.968149	1.03067	1.07494	1.04166	0.952425
KUBBA_SAT	0	0	0	0	0	0	0	0	0	0	0	0	0	0	0	0	0	0	0	0	0	0	0	0	0	0	0	0	0	0	0	0	0	0	0	0
L747_HYG	1.79181	1.85424	2.04044	1.91999	1.93483	2.01514	1.89028	1.85404	1.97674	2.00906	1.99683	2.1421	1.87256	2.01234	1.97958	1.96192	1.96427	1.9564	1.91449	1.97139	0.361464	1.94726	1.92904	1.88433	1.90274	1.99411	2.20166	1.89128	1.86958	1.9819	3.26098	1.87858	2.02905	2.08849	2.0427	1.83872

## Sheet: LtKubxLtMA37
Somies
	LtrL590_01	LtrL590_02	LtrL590_03	LtrL590_04	LtrL590_05	LtrL590_06	LtrL590_07	LtrL590_08	LtrL590_09	LtrL590_10	LtrL590_11	LtrL590_12	LtrL590_13	LtrL590_14	LtrL590_15	LtrL590_16	LtrL590_17	LtrL590_18	LtrL590_19	LtrL590_20	LtrL590_21	LtrL590_22	LtrL590_23	LtrL590_24	LtrL590_25	LtrL590_26	LtrL590_27	LtrL590_28	LtrL590_29	LtrL590_30	LtrL590_31	LtrL590_32	LtrL590_33	LtrL590_34	LtrL590_35	LtrL590_36
Km_10a	1.17214	1.85523	1.93778	2.80105	2.00799	1.92822	1.87025	1.83057	2.94455	2.13973	1.96575	2.4101	1.86746	2.03906	1.95599	1.9641	2.08267	1.96451	1.66591	1.90822	1.97389	2.13905	1.93054	1.86961	1.89104	2.09253	1.99633	1.84832	1.85157	1.95993	2.64095	1.88183	1.89565	1.95808	1.97351	1.78587
Km_11a	1.68538	1.81107	1.90957	1.82431	1.82733	1.88305	1.83701	1.74813	1.88887	1.92976	1.93193	2.3345	1.82627	1.86963	1.90281	1.9377	1.91752	1.89344	2.07616	2.78696	1.965	2.17265	2.78508	1.83139	1.84094	2.06217	1.97202	1.81003	1.80229	1.9242	2.84704	1.82699	2.79052	1.90331	1.91448	1.73048
Km_12a	1.64323	1.7919	1.85471	1.78134	1.79664	1.83975	1.79415	1.72772	1.85577	1.93819	1.88667	2.13493	1.79782	1.8557	1.8777	1.88434	1.8642	1.86531	1.90037	1.83813	1.91349	2.86686	2.72453	1.80792	1.82054	2.11037	2.88525	1.80192	1.82232	1.88913	4.18631	1.81588	1.82184	1.89494	1.94573	1.76444
Km_1a	1.68191	1.82517	1.89966	2.73322	1.84978	1.90067	1.84734	1.79489	1.90296	1.96708	1.93712	2.24858	1.85693	1.9075	1.94044	1.9483	1.93061	1.95094	1.96233	1.89602	1.98596	2.22025	1.91791	2.34196	1.86626	2.13429	2.07384	1.87011	1.88639	1.99859	2.97187	1.9337	1.94982	1.98955	2.04258	1.83547
Km_2a	1.75646	1.90873	1.95754	1.89893	1.88778	1.96609	1.90949	1.82848	1.96013	2.02556	1.971	2.29163	1.89369	1.93182	1.98125	1.99143	1.99722	1.99548	1.22265	1.93661	2.00737	2.3401	2.89169	1.89404	1.93296	2.1305	2.08494	1.88938	1.8716	1.99215	2.99932	1.92136	1.93605	1.99071	2.00081	1.80505
Km_3a	1.7494	1.89037	1.99841	1.92389	1.91093	1.99294	1.93211	1.84059	1.98263	2.06281	2.02709	2.46375	1.93515	1.9734	1.99902	2.01295	2.01658	2.00938	1.25347	1.95191	2.03659	2.2489	1.97627	1.92022	1.94439	2.12847	2.10812	1.91634	1.92646	2.02913	3.00885	1.94969	1.96769	2.0197	2.04619	1.84621
Km_4a	1.76181	1.91789	1.9787	1.897	1.90544	1.95512	1.90926	1.83298	1.97122	2.04053	1.97142	2.42404	1.8972	1.93411	1.97684	2.01176	1.98998	1.9787	1.23793	1.91004	2.00259	2.48769	1.95051	1.90114	1.89503	2.17341	2.06211	1.87617	1.89925	1.97933	3.64424	1.89393	1.93268	1.98735	2.00224	1.81033
Km_5a	1.73874	1.84501	1.89071	1.86949	1.86807	1.90879	1.88614	1.79815	1.92746	1.97569	1.97729	2.3939	1.87701	1.92822	1.95341	1.97948	1.96961	1.9738	2.15299	1.9076	1.98893	2.37345	1.9223	1.87053	1.89161	2.10101	2.07725	1.86514	1.85924	1.96085	3.67752	1.8983	1.92691	1.96542	1.99918	1.80082
Km_6a	1.65178	1.82943	1.85476	1.7948	2.72171	1.89912	1.83809	1.72109	1.84882	1.91093	1.90492	2.3468	1.81419	1.83081	1.89048	2.8748	1.90647	1.87882	2.0815	2.74447	1.91841	2.57349	1.85577	1.82291	1.81094	2.12027	1.97709	1.7952	1.77697	1.90038	2.83542	1.83085	1.85672	1.89541	1.9555	1.73089
KUBBA_SAT	2.03051	1.88404	1.87042	2.25627	2.9731	1.81573	1.83756	1.86751	1.97582	1.78966	1.8117	3.14857	1.76465	1.85077	1.73904	1.89572	1.7573	1.75086	1.91188	2.34473	1.79028	1.75175	1.79074	1.68923	1.86167	2.05462	2.08304	1.67568	1.765	1.74422	4.21073	1.66826	2.43527	1.79179	1.80246	1.60943
MA37_NEO	1.68321	1.80296	1.8552	2.41081	2.44623	1.87913	1.92915	1.77926	1.91962	1.91808	1.85403	2.20041	1.83134	1.87928	1.91346	1.92816	1.90668	1.88448	1.9766	1.84318	1.97435	2.25731	2.78294	1.84335	1.85006	2.03643	1.98149	1.83162	1.79926	1.9629	3.37647	1.89126	1.87719	1.90774	2.00016	1.7862
LtKub Contribution
	LtrL590_01	LtrL590_02	LtrL590_03	LtrL590_04	LtrL590_05	LtrL590_06	LtrL590_07	LtrL590_08	LtrL590_09	LtrL590_10	LtrL590_11	LtrL590_12	LtrL590_13	LtrL590_14	LtrL590_15	LtrL590_16	LtrL590_17	LtrL590_18	LtrL590_19	LtrL590_20	LtrL590_21	LtrL590_22	LtrL590_23	LtrL590_24	LtrL590_25	LtrL590_26	LtrL590_27	LtrL590_28	LtrL590_29	LtrL590_30	LtrL590_31	LtrL590_32	LtrL590_33	LtrL590_34	LtrL590_35	LtrL590_36
Km_10a	0	1.01245	1.02202	1.05312	1.1341	1.02128	0.976992	0.998812	2.00459	1.20632	1.06404	1.37825	0.983344	1.06906	1.0329	1.07425	1.09738	1.05685	0.722844	0.255474	0.176657	1.17019	1.03244	1.01829	1.0195	1.11439	1.05144	0.972686	0.977863	1.059	1.59325	0.99623	1.03732	1.05662	1.05343	0.946343
Km_11a	0.883746	0.935017	0.990763	0.992918	0.963726	1.00569	0.96091	0.939828	0.992458	1.00504	1.0357	1.26689	0.974282	0.996597	1.01986	1.04013	1.02724	1.02488	1.09272	1.91968	0.174643	1.15673	1.0329	0.976721	1.00387	1.09582	1.05728	0.946757	0.962661	1.04168	1.5667	0.971145	1.93226	1.01493	0.999853	0.931327
Km_12a	0.911694	0.974096	0.976278	0.96693	0.956722	1.00284	0.965643	0.909291	0.974317	1.04895	1.03998	1.12818	0.945383	0.9772	1.00165	0.992505	0.995401	1.00577	1.01049	0.240317	0.172893	1.52057	1.00339	0.978891	0.992589	1.1161	1.95939	0.947204	0.981655	1.01261	2.23655	0.973467	0.976407	1.02071	1.0181	0.940681
Km_1a	0.889617	1.00104	1.00509	1.03926	0.996416	1.01698	0.978343	0.961363	0.98982	1.01943	1.05807	1.19553	0.98383	1.02014	1.01292	1.04304	1.03638	1.04104	1.03084	0.248521	0.176275	1.20604	1.03357	1.46214	0.994036	1.12094	1.09732	0.980497	1.01111	1.07288	1.63913	1.01655	1.05909	1.06474	1.0877	0.981257
Km_2a	0.967056	1.04224	1.05299	1.01605	1.02467	1.05895	1.00749	0.993163	1.02646	1.04335	1.05563	1.23965	0.997293	1.01562	1.05451	1.07182	1.05383	1.06257	0	0.259609	0.178607	1.24203	1.04332	1.01757	1.03445	1.13229	1.11857	0.999329	0.991539	1.0515	1.74586	1.02349	1.0421	1.06455	1.0547	0.954422
Km_3a	0.953623	0.994782	1.05738	1.06824	1.02211	1.06321	1.02826	0.998124	1.06076	1.10178	1.0974	1.33736	1.04575	1.07126	1.07571	1.0672	1.06189	1.09162	0	0.260688	0.191301	1.18785	1.04271	1.017	1.05012	1.11625	1.13098	1.00188	1.02301	1.09263	1.62503	1.03404	1.05577	1.08833	1.08137	0.974004
Km_4a	0.964312	1.01225	1.04455	1.00066	1.01921	1.05302	1.025	0.966523	1.04038	1.07815	1.07594	1.30571	1.01073	1.04679	1.06244	1.07907	1.08452	1.05951	0	0.257618	0.187336	1.32983	1.05143	1.00294	0.991818	1.17174	1.10243	0.994658	1.01657	1.04059	1.66568	0.990049	1.02979	1.06214	1.04136	0.9663
Km_5a	0.942775	0.968032	0.985672	1.00473	0.989184	0.999671	1.008	0.968022	1.01511	1.06284	1.05024	1.25374	0.971301	1.05328	1.01071	1.05791	1.06438	1.04563	1.13656	0.259937	0.184364	1.28218	1.00744	1.012	1.01078	1.12813	1.10465	0.982147	0.983925	1.05637	2.24717	0.999329	1.03812	1.05628	1.04931	0.95881
Km_6a	0.882792	1.02732	0.961492	0.996248	1.86205	1.00863	0.970389	0.910856	0.959402	1.01078	1.03217	1.2704	0.971266	0.988774	0.989293	1.98619	1.03566	1.00488	1.10919	1.91234	0.174674	1.38785	0.98568	0.965035	0.979744	1.12766	1.05123	0.947439	0.957636	1.00263	1.65454	0.972272	0.980268	1.0125	1.02809	0.916939
KUBBA_SAT	2.01394	1.87212	1.86013	2.23747	2.9574	1.80434	1.82432	1.85279	1.96286	1.77717	1.79824	3.13567	1.75421	1.8321	1.72834	1.88204	1.74066	1.74287	1.90425	2.32873	0.321794	1.74615	1.78294	1.67886	1.8494	2.03829	2.06738	1.66977	1.75413	1.73268	4.149	1.65738	2.41214	1.7815	1.79366	1.60021
MA37_NEO	0	0	0	0	0	0	0	0	0	0	0	0	0	0	0	0	0	0	0	0	0	0	0	0	0	0	0	0	0	0	0	0	0	0	0	0
LtMA37 Contribution
	LtrL590_01	LtrL590_02	LtrL590_03	LtrL590_04	LtrL590_05	LtrL590_06	LtrL590_07	LtrL590_08	LtrL590_09	LtrL590_10	LtrL590_11	LtrL590_12	LtrL590_13	LtrL590_14	LtrL590_15	LtrL590_16	LtrL590_17	LtrL590_18	LtrL590_19	LtrL590_20	LtrL590_21	LtrL590_22	LtrL590_23	LtrL590_24	LtrL590_25	LtrL590_26	LtrL590_27	LtrL590_28	LtrL590_29	LtrL590_30	LtrL590_31	LtrL590_32	LtrL590_33	LtrL590_34	LtrL590_35	LtrL590_36
Km_10a	1.16044	0.907459	0.933258	1.79152	0.901403	1.01079	0.918294	0.863035	0.959254	0.956176	0.984319	1.07985	0.886772	1.0561	0.933521	0.953113	1.03688	0.923833	0.945905	0.223622	0.176849	0.992532	0.91556	0.871888	0.90503	1.01701	0.995086	0.894123	0.926214	0.922036	1.11421	0.912733	0.910967	0.931083	0.933934	0.862061
Km_11a	0.849687	0.879802	0.925367	0.852133	0.896905	0.905288	0.895391	0.877494	0.940897	0.974974	0.976472	1.08139	0.883568	0.921416	0.900529	0.966502	0.940539	0.890683	0.991182	0.216035	0.177488	1.02225	1.76568	0.885279	0.856389	0.988933	0.957574	0.872248	0.890105	0.916021	1.35043	0.880327	0.947825	0.916424	0.935243	0.818407
Km_12a	0.739713	0.886561	0.892799	0.845805	0.86968	0.927653	0.869423	0.869463	0.898794	0.934279	0.937267	1.02918	0.878036	0.928527	0.885182	0.944589	0.926325	0.877295	0.894813	0.215005	0.167917	1.3751	1.73965	0.851926	0.842906	1.03585	0.94852	0.859901	0.881674	0.900024	2.03005	0.874466	0.921534	0.902151	0.946073	0.850155
Km_1a	0.853951	0.898059	0.907711	1.70346	0.860155	0.903012	0.889161	0.841727	0.963014	0.992332	0.971084	1.07319	0.876389	0.958792	1.03094	0.96228	0.956827	0.931544	0.935968	0.224885	0.179604	1.02656	0.896257	0.8888	0.925629	1.03806	1.00709	0.902848	0.926629	0.971648	1.46384	0.944035	0.937829	0.96079	0.960077	0.873992
Km_2a	0.795922	0.898999	0.92756	0.992724	0.891602	0.924874	0.92648	0.834058	0.956999	1.04649	1.01965	1.0856	0.934965	0.979233	1.02056	0.977429	0.984082	0.945669	1.19277	0.227711	0.179246	1.12787	1.87043	0.893506	0.93074	1.02464	1.02942	0.903825	0.929209	0.971388	1.39476	0.929619	0.98058	0.959963	0.973243	0.885919
Km_3a	0.83175	0.939541	0.947717	0.885374	0.927024	0.948361	0.940777	0.845678	0.9385	0.979891	1.015	1.12938	0.910809	0.963963	0.929265	1.01708	1.00966	0.933296	1.22341	0.230717	0.173891	1.08272	0.950865	0.935068	0.923933	1.03841	1.01393	0.926527	0.953315	0.957225	1.43511	0.952735	0.97397	0.962411	0.990615	0.896006
Km_4a	0.815572	0.989108	0.954658	1.01554	0.916263	0.932859	0.914406	0.932714	0.955988	0.986699	1.02927	1.13719	0.931602	0.93777	0.927433	0.991193	0.925886	0.938531	1.21016	0.898257	0.173263	1.17726	0.913612	0.925338	0.95642	1.02993	0.993829	0.897171	0.938228	0.977995	2.01234	0.931437	0.983415	0.951849	0.983533	0.862588
Km_5a	0.847112	0.934263	0.936006	0.895166	0.915643	0.939129	0.912694	0.836992	0.940013	0.96053	0.983412	1.14258	0.942941	0.943435	0.970369	0.98934	0.956193	0.947872	1.02165	0.218634	0.173431	1.11851	0.931077	0.886374	0.904594	0.99193	1.01909	0.896872	0.91853	0.960507	1.54821	0.925944	0.922493	0.922611	0.972549	0.868163
Km_6a	0.835696	0.823076	0.911715	0.832076	0.867472	0.993693	0.901105	0.813383	0.930776	0.944695	0.961188	1.09246	0.880369	0.918746	0.983754	0.921565	0.920893	0.899715	0.976784	0.209608	0.169726	1.20711	0.889662	0.879735	0.878864	1.0159	0.967218	0.862414	0.872185	0.942148	1.75816	0.886826	0.947133	0.913696	0.934444	0.84714
KUBBA_SAT	0	0	0	0	0	0	0	0	0	0	0	0	0	0	0	0	0	0	0	0	0	0	0	0	0	0	0	0	0	0	0	0	0	0	0	0
MA37_NEO	1.66517	1.79623	1.85082	2.39486	2.43923	1.87253	1.91976	1.77008	1.91146	1.90959	1.84786	2.19624	1.82693	1.86968	1.90492	1.92464	1.90238	1.87472	1.97184	1.83887	0.356093	2.2518	2.77598	1.83702	1.84317	2.03017	1.97525	1.82677	1.79372	1.95609	3.36533	1.88462	1.87115	1.9022	1.99411	1.78183
